# Supplementary material for: Short-Term Partial Replacement of Corn and Soybean Meal with High-Fiber or High-Protein Feedstuffs during Metabolizable Energy Assay Influenced Intestinal Histomorphology, Cecal Short-Chain Fatty Acids, and Selected Nutrient Transporters in 21-Day-Old Broiler Chickens
Source: Animals (Basel). 2022 Aug 26;12(17):2193. doi: 10.3390/ani12172193 (PMC9455039; doi:10.3390/ani12172193)
Supplement: Supplementary file 1 [file animals-12-02193-s001.zip]

Archive with 1 entries (1 files):
- animals-1875245-supplementary.xlsx
