# Supplementary material for: Short-Term Partial Replacement of Corn and Soybean Meal with High-Fiber or High-Protein Feedstuffs during Metabolizable Energy Assay Influenced Intestinal Histomorphology, Cecal Short-Chain Fatty Acids, and Selected Nutrient Transporters in 21-Day-Old Broiler Chickens
Source: Animals (Basel). 2022 Aug 26;12(17):2193. doi: 10.3390/ani12172193 (PMC9455039; doi:10.3390/ani12172193)
Supplement: Supplementary file 1 [file animals-12-02193-s001.zip › animals-1875245-supplementary.xlsx]

## Sheet: Metadata
				Genetics	Cobb 500 (by product)
				Age	d 0 to 21
				Sex	Male
				Country	USA

## Sheet: Growth performance
				day 14 to day21
Block	Diet	Description	D 14 BW, g	Gain, g/bird	FI, g/bird	Gain:feed, g:kg	FCR	Final BW, g
7	1	RD	413.33	396.67	616.67	643.24	1.55	810
1	1	RD	310	396.67	591.67	670.42	1.49	706.67
3	1	RD	386.67	430	530	811.32	1.23	816.67				BW	body weight
6	1	RD	436.67	460	686.67	669.9	1.49	896.67
4	1	RD	373.33	386.67	590	655.37	1.53	760
2	1	RD	263.33	323.33	458.33	705.45	1.42	586.67				RD	reference diet
5	1	RD	356.67	473.33	671.67	704.71	1.42	830				LPSBM	low-protein soybean meal
7	3	LPSBM	436.67	540	710	760.56	1.31	976.67
1	3	LPSBM	376.67	360	525	685.71	1.46	736.67
3	3	LPSBM	346.67	446.67	680	656.86	1.52	793.33
6	3	LPSBM	440	533.33	716.67	744.19	1.34	973.33
4	3	LPSBM	443.33	453.33	381.67	1187.77	0.84	896.67
2	3	LPSBM	450	536.67	733.33	731.82	1.37	986.67
5	3	LPSBM	400	486.67	653.33	744.9	1.34	886.67
7	5	Wheat bran	240	393.33	420	936.51	1.07	633.33
1	5	Wheat bran	396.67	243.33	583.33	417.14	2.4	640
3	5	Wheat bran	286.57	260	670	388.06	2.58	546.57
6	5	Wheat bran	296.67	193.33	498.33	387.96	2.58	490
4	5	Wheat bran	380	186.67	671.67	277.92	3.6	566.67
2	5	Wheat bran	343.87	235	600	391.67	2.55	578.87
5	5	Wheat bran	410	206.67	631.67	327.18	3.06	616.67
7	9	Soy hull	340	66.67	743.33	89.69	11.15	406.67
3	9	Soy hull	366.67	86.67	746.67	116.07	8.62	453.33
6	9	Soy hull	373.33	90	713.33	126.17	7.93	463.33
4	9	Soy hull	310	113.33	653.33	173.47	5.76	423.33
2	9	Soy hull	410	126.67	718.33	176.33	5.67	536.67
7	11	Corn gluten feed	396.67	220	513.33	428.57	2.33	616.67
1	11	Corn gluten feed	373.33	220	488.33	450.51	2.22	593.33
3	11	Corn gluten feed	346.67	163.33	421.67	387.35	2.58	510
6	11	Corn gluten feed	366.67	180	426.67	421.88	2.37	546.67
4	11	Corn gluten feed	456.67	216.67	548.33	395.14	2.53	673.33
2	11	Corn gluten feed	363.33	206.67	416.67	496	2.02	570
5	11	Corn gluten feed	396.67	226.67	488.33	464.16	2.15	623.33
7	13	Rice bran	396.67	173.33	411.67	421.05	2.38	570
1	13	Rice bran	430	156.67	473.33	330.99	3.02	586.67
3	13	Rice bran	376.67	190	463.33	410.07	2.44	566.67
6	13	Rice bran	376.67	186.67	421.67	442.69	2.26	563.33
4	13	Rice bran	343.33	213.33	443.33	481.2	2.08	556.67
2	13	Rice bran	386.67	190	338.33	561.58	1.78	576.67
5	13	Rice bran	292.73	175	495	353.54	2.83	467.73

## Sheet: Nutrient utilization
					kcal/kg	g	g	g	kcal/kg
Block	Diet	Description	cDMR	cNR	AME	NI	Nint	Nexc	AMEn
7	1	RD	0.544	0.507	2810.64	3.06	51.4	25.38	2688.75				cDMR	coefficient of dry matter retention
1	1	RD	0.765	0.552	2750.89	3.06	49.3	22.09	2638.56				cNR	coefficient of total tract nitrogen retention
3	1	RD	0.613	0.585	2813.03	3.06	44.2	18.33	2710.26				AME	apparent metabolizable energy
6	1	RD	0.775	0.56	2758.06	3.06	57.3	25.18	2648.12				AMEn	nitrogen-corrected AME
4	1	RD	0.762	0.492	2731.77	3.06	49.2	25.01	2605.1
2	1	RD	0.754	0.529	2715.04	3.06	38.2	17.99	2597.93
5	1	RD	0.526	0.535	2767.62	3.06	56	26.02	2652.9				RD	reference diet
7	3	LPSBM	.	0.488	2949.26	4.7	90.2	46.24	2750.89				LPSBM	low-protein soybean meal
1	3	LPSBM	0.668	0.514	2903.85	4.7	66.7	32.45	2715.04
3	3	LPSBM	0.678	0.482	2899.07	4.7	86.4	44.76	2698.31
6	3	LPSBM	0.681	0.469	2934.92	4.7	91.1	48.37	2729.38
4	3	LPSBM	0.689	0.489	2891.9	4.7	48.5	24.79	2695.92
2	3	LPSBM	0.661	0.433	2913.41	4.7	93.2	52.88	2693.53
7	5	Wheat bran	.	0.566	2676.8	2.84	32.1	13.94	2576.42
1	5	Wheat bran	0.574	0.642	2669.63	2.84	44.6	15.97	2585.98
3	5	Wheat bran	0.617	0.641	2652.9	2.84	34.1	12.24	2569.25
6	5	Wheat bran	0.739	0.565	2712.65	2.84	38.1	16.58	2609.88
4	5	Wheat bran	0.598	0.603	2688.75	2.84	51.3	20.39	2595.54
2	5	Wheat bran	0.583	0.603	2609.88	2.84	30.6	12.12	2516.67
7	9	Soy hull	0.468	0.521	2507.11	2.44	49.5	23.71	2411.51
1	9	Soy hull	0.532	0.491	2466.48	2.44	49	24.93	2363.71
3	9	Soy hull	0.515	0.528	2540.57	2.44	49.7	23.47	2444.97
6	9	Soy hull	0.53	0.583	2552.52	2.44	47.5	19.81	2468.87
4	9	Soy hull	0.611	0.564	2564.47	2.44	43.5	18.98	2478.43
2	9	Soy hull	0.528	0.576	2495.16	2.44	47.8	20.27	2409.12
5	9	Soy hull	0.593	0.391	2490.38	2.44	49.1	29.86	2368.49
7	11	Corn gluten feed	0.574	0.506	2602.71	3.4	46.6	23	2466.48
1	11	Corn gluten feed	0.391	0.539	2554.91	3.4	44.3	20.42	2425.85
3	11	Corn gluten feed	0.643	0.454	2557.3	3.4	38.2	20.9	2404.34
6	11	Corn gluten feed	0.642	0.48	2574.03	3.4	38.7	20.12	2428.24
4	11	Corn gluten feed	0.722	0.473	2574.03	3.4	49.7	26.2	2425.85
2	11	Corn gluten feed	0.573	0.494	2562.08	3.4	37.8	19.12	2421.07
5	11	Corn gluten feed	0.693	0.508	2583.59	3.4	44.3	21.8	2447.36
7	13	Rice bran	.	0.55	2827.37	2.81	31.2	14.05	2724.6
1	13	Rice bran	0.625	0.519	2516.67	2.81	35.9	17.25	2404.34
3	13	Rice bran	0.668	0.581	2674.41	2.81	35.1	14.71	2576.42
6	13	Rice bran	0.708	0.558	2920.58	2.81	32	14.14	2817.81
4	13	Rice bran	0.613	0.581	2815.42	2.81	33.6	14.08	2719.82
2	13	Rice bran	0.638	0.569	2829.76	2.81	25.6	11.05	2729.38
5	13	Rice bran	0.615	0.55	2499.94	2.81	25	11.25	2394.78

## Sheet: SCFA
			mM
Block	Diet	Description	Acetate	Propionate	Isobutyrate	Butyrate	Isovalerate	Valerate	Total VFA
1	1	RD	12.874	0.432	0	3.738	0.069	0.156	17.268
2	1	RD	17.608	0.87	0.081	5.72	0.075	0.207	24.561
3	1	RD	16.451	0.524	0.115	3.128	0.092	0.167	20.477
4	1	RD	12.787	0.455	0.075	1.97	0	0.092	15.379
5	1	RD	11.019	0.783	0.127	2.488	0.132	0.156	14.705							VFA	volatile (short chain) fatty acids
6	1	RD	12.586	0.87	0.104	3.329	0.081	0.161	17.13
1	3	LPSBM	15.085	0.945	0	3.047	0.046	0.144	19.267
2	3	LPSBM	15.333	1.233	0.144	4.314	0.144	0.19	21.358							RD	reference diet
3	3	LPSBM	11.405	0.415	0	2.805	0.063	0.127	14.815							LPSBM	low-protein soybean meal
4	3	LPSBM	18.628	0.979	0.104	5.265	0.092	0.276	25.344
5	3	LPSBM	20.436	1.716	0.109	4.009	0.081	0.23	26.582
6	3	LPSBM	14.216	0.553	0.069	2.736	0.063	0.115	17.752
7	3	LPSBM	14.112	0.703	0.069	3.974	0.081	0.167	19.106
1	5	Wheat bran	23.092	0.593	0	3.018	0	0.121	26.824
2	5	Wheat bran	21.819	0.455	0	4.332	0	0.115	26.721
3	5	Wheat bran	19.308	0.536	0	5.34	0.058	0.173	25.413
4	5	Wheat bran	15.218	0.87	0	2.696	0	0.138	18.922
5	5	Wheat bran	16.716	1.273	0.092	2.592	0.058	0.127	20.857
6	5	Wheat bran	12.655	0.42	0.075	0.806	0	0.052	14.008
7	5	Wheat bran	13.715	0.42	0	3.064	0	0.063	17.263
1	9	Soy hull	12.545	0.622	0	2.12	0.052	0.144	15.483
2	9	Soy hull	9.567	0.484	0	1.083	0.086	0.121	11.341
3	9	Soy hull	14.809	0.841	0.092	1.763	0.092	0.144	17.741
4	9	Soy hull	11.606	0.34	0	1.4	0.069	0.104	13.519
5	9	Soy hull	14.44	0.697	0.092	1.688	0.092	0.167	17.176
6	9	Soy hull	11.267	0.507	0.075	1.849	0.086	0.115	13.899
7	9	Soy hull	14.936	0.714	0.121	2.742	0.098	0.219	18.829
1	11	Corn gluten feed	11.353	0.68	0.098	2.604	0.184	0.253	15.172
2	11	Corn gluten feed	11.457	0.455	0	2.31	0	0.207	14.429
3	11	Corn gluten feed	8.364	0.599	0.127	1.555	0.098	0.19	10.932
4	11	Corn gluten feed	11.042	0.703	0.069	1.814	0	0.213	13.841
5	11	Corn gluten feed	7.396	0.778	0.104	0.968	0.092	0.127	9.464
6	11	Corn gluten feed	9.694	1.089	0.098	1.953	0.081	0.19	13.104
7	11	Corn gluten feed	10.65	0.518	0.081	2.016	0.063	0.213	13.542
1	13	Rice hull	10.656	0.507	0	3.26	0	0.179	14.602
2	13	Rice hull	9.521	0.651	0.069	2.771	0.075	0.161	13.248
3	13	Rice hull	9.141	0.553	0	3.456	0	0.161	13.311
4	13	Rice hull	14.4	0.553	0	4.343	0	0.173	19.469
5	13	Rice hull	8.479	0.536	0	2.742	0	0.15	11.906
6	13	Rice hull	12.309	0.547	0	1.74	0	0.138	14.734
7	13	Rice hull	10.403	1.002	0.15	3.381	0.15	0.276	15.362

## Sheet: Villi
				µm
block	diet	Feed/feedstuff	cage	crypt depth (CD)	villi height (VH)	villi width	VH:CD
1	1	RD	10	223.13	979.076	290.925	4.38792
2	1	RD	16	197.053	1145.15	257.028	5.8114
3	1	RD	36	133.962	947.316	308.35	7.07152
4	1	RD	51	130.083	1167.41	302.246	8.97437
5	1	RD	53	153.58	1151.92	262.036	7.50045
6	1	RD	75	214.591	1069.51	251.835	4.98395
7	1	RD	88	179.838	1268.11	240.677	7.05141				RD	reference diet
1	3	LPSBM	7	178.702	1101.6	220.554	6.16445				LPSBM	low-protein soybean meal
2	3	LPSBM	17	217.196	689.701	376.668	3.17547
3	3	LPSBM	37	180.566	1105.65	286.294	6.12327
4	3	LPSBM	52	166.224	1630.46	226.11	9.80881
5	3	LPSBM	62	207.27	1252.48	159.427	6.04273
6	3	LPSBM	76	214.591	1069.51	251.835	4.98395
7	3	LPSBM	91	159.667	979.538	311.597	6.13488
1	5	Wheat bran	4	125.102	854.015	220.722	6.82657
2	5	Wheat bran	18	168.894	606.907	318.961	3.59343
3	5	Wheat bran	27	113.741	735.871	285.637	6.46971
4	5	Wheat bran	49	103.823	860.596	302.285	8.28905
5	5	Wheat bran	59	136.912	839.57	285.44	6.13219
6	5	Wheat bran	66	134.791	965.784	297.868	7.16502
7	5	Wheat bran	81	227.24	916.555	211.401	4.03342
1	9	Soy hull	3	102.101	614.023	391.01	6.01391
2	9	Soy hull	22	103.675	715.119	213.743	6.89768
3	9	Soy hull	35	121.217	744.266	299.627	6.13997
4	9	Soy hull	44	116.019	848.602	254.11	7.31434
5	9	Soy hull	57	118.891	817.164	222.812	6.87322
6	9	Soy hull	70	153.424	955.552	214.588	6.22818
7	9	Soy hull	90	136.051	709.236	247.775	5.21302
1	11	Corn gluten feed	2	130.645	789.111	181.544	6.0401
2	11	Corn gluten feed	24	191.633	881.399	210.705	4.59942
3	11	Corn gluten feed	39	161.783	973.057	280.7	6.01458
4	11	Corn gluten feed	50	109.802	833.712	183.013	7.59286
5	11	Corn gluten feed	64	117.776	1024.33	189.423	8.69726
6	11	Corn gluten feed	71	158.047	1062.23	237.72	6.721
7	11	Corn gluten feed	86	162.67	1144.8	229.496	7.03757
1	13	Rice hull	11	171.613	917.776	235.581	5.34794
2	13	Rice hull	25	114.393	750.917	255.546	6.56436
3	13	Rice hull	28	186.493	917.093	261.048	4.91757
4	13	Rice hull	43	203.421	1352.59	226.261	6.64922
5	13	Rice hull	56	202.303	794.312	232.756	3.92635
6	13	Rice hull	74	116.736	962.559	255.929	8.24558
7	13	Rice hull	82	233.081	978.235	287.748	4.19698

## Sheet: Gene expression
block	diet		CLDN1	GLUT1	SGLT1	CAT
1	1	RD	.	0.862973	1.63717	.
2	1	RD	0.510476	0.537045	0.685896	0.718809
3	1	RD	1.02151	0.989719	0.817963	0.832837
4	1	RD	1.12611	0.734212	1.07608	1.46229			RD	reference diet
5	1	RD	1.59394	1.81179	0.835364	0.936054			LPSBM	low-protein soybean meal
6	1	RD	0.747973	1.06426	0.94753	1.05001
1	3	LPSBM	.	2.01939	1.16276	.
2	3	LPSBM	0.996139	1.10805	0.0011748	1.87326			CLDN1	epithelial tight junction gene
3	3	LPSBM	0.760663	1.53382	1.28983	1.34346			GLUT1	basolateral side glucose transporter
4	3	LPSBM	1.03818	2.32029	0.785358	1.16826			SGLT1	apical side glucose transporter
5	3	LPSBM	0.883266	1.51881	0.727452	1.31069			CAT2	cationin amino acids transporter
6	3	LPSBM	0.78559	1.20629	0.611631	0.954386
7	3	LPSBM	1.01817	1.34542	0.884634	1.7825
1	5	Wheat bran	1.05918	1.04888	1.16631	1.12069
2	5	Wheat bran	0.973395	1.72464	0.647384	1.42333
3	5	Wheat bran	.	0.867292	1.50683	.
4	5	Wheat bran	0.694365	1.32226	0.909294	1.05571
5	5	Wheat bran	0.60433	1.18298	0.632606	0.681132
1	9	Soy hull	1.15228	0.555184	0.874001	3.02819
2	9	Soy hull	0.730227	1.3217	0.676974	0.967569
3	9	Soy hull	0.498266	1.07565	0.547517	0.619694
4	9	Soy hull	0.668636	0.520565	0.535326	0.790187
5	9	Soy hull	0.863687	1.4115	0.481139	3.27648
1	11	Corn gluten feed	1.11076	0.87508	0.439741	1.59641
2	11	Corn gluten feed	1.22815	0.853003	1.09464	0.952465
3	11	Corn gluten feed	.	1.30435	0.616405	1.31068
4	11	Corn gluten feed	1.20919	0.661722	0.844883	2.11519
5	11	Corn gluten feed	1.12042	1.40721	1.11726	1.44039
6	11	Corn gluten feed	1.01614	1.31416	1.27449	1.21595
7	11	Corn gluten feed	1.03326	1.27021	0.697434	1.08328
1	13	Rice bran	0.62614	1.77256	1.00272	1.23174
2	13	Rice bran	0.833266	2.00851	0.811049	1.44611
3	13	Rice bran	1.1355	1.63002	1.06771	1.49719
4	13	Rice bran	.	2.38598	0.667482	2.53366
5	13	Rice bran	0.521154	1.19439	0.718284	0.626696
